# Supplementary material for: Targeted parallel sequencing of large genetically-defined genomic regions for identifying mutations in Arabidopsis
Source: Plant Methods. 2012 Mar 30;8:12. doi: 10.1186/1746-4811-8-12 (PMC3348062; doi:10.1186/1746-4811-8-12)
Supplement: Additional file 1 — Table S1. Primer sequences for PCR libraries. [file 1746-4811-8-12-S1.XLS]

## Sheet: NIS1
Primers for nis1
primer name	Primer sequences	Fragment size	Reaction mixture
NIS1-1-F	TGCCTGTTTGCTTCATTCTG	7125 bp	1
NIS1-1-R	AGAGAACGACCTTTGCCTGA
NIS1-2-F	CCTTCCCAAAGATCGATGAA	7373 bp	3
NIS1-2-R	ACGAGCGTCCCATTACAAAC
NIS1-3-F	AGCAACAAGCAACCTCTCGT	7320 bp	1
NIS1-3-R	CTCACCCAGTCACCCTTGTT
NIS1-4-F	TCCGGTAAGCTTCAACTGCT	4702 bp	1
NIS1-4-R	AATGATCGAAGGAGCCATTG
NIS1-5-F	CCGACCAACGTTGAAGTTTT	7428 bp	1
NIS1-5-R	ATCTACCACGGCACCAAGAC
NIS1-6-F	GTCTTGGTGCCGTGGTAGAT	6150 bp	1
NIS1-6-R	CTGGCTCGTCCTTTTTCAAG
NIS1-7-F	CCACACTCTCCAGCTCTTCC	6288 bp	1
NIS1-7-R	TTTCGCTCCTTTGTTGCTCT
NIS1-8-F	AGCAAGGAAAGGCAGTCAAA	5210 bp	1
NIS1-8-R	TCCAATAGCCATCTCGATCC
NIS1-9-F	TTTCGTATTTGCCCCTTTTG	9099 bp	3
NIS1-9-R	GGTTCACCGCAATTCAAAGT
NIS1-10-F	CGCCATAACAAACCAGGAGT	8515 bp	1
NIS1-10-R	TACCTCTCTCGGCATTGCTT
NIS1-11-F	GTATCTCCTCCGCAGCACTC	2025 bp	2
NIS1-11-R	CGGATCGGGGTATTCCTTAT
NIS1-12-F	AAGCAATGCCGAGAGAGGTA	4716 bp	2
NIS1-12-R	TTGTCACTTGCCAACCCATA
NIS1-13-F	ATGATGCTTCCACATGACCA	2958 bp	1
NIS1-13-R	TGCCATTTTCCCACCATAAT
NIS1-14-F	CCGTTTGTCCCACTCTGTTT	5272 bp	1
NIS1-14-R	TTAGCCTTGATGGGATCCTG
NIS1-15-F	TGTACGGCACCCGCCTCCACC	3577 bp	2
NIS1-15-R	GCAACACAGTTGCGTCATGT
NIS1-16-F	GCGTCCAGAAAAAGAAGCAC	7512 bp	1
NIS1-16-R	ACTTCGCCGTATGTTGGTTC
NIS1-17-F	TGGAAGAAGCATGCAAAGTG	7266 bp	1
NIS1-17-R	GGGGAATTTTGGGCTATGTT
NIS1-18-F	GAGCTCCGTAGACTGCCATC	7147 bp	1
NIS1-18-R	AAACATGCGTCAAACCAACA
NIS1-19-F	AGTTCAATGGCAACACACCA	8674 bp	1
NIS1-19-R	CCGCTAACATAACGGCATTT
NIS1-20-F	CCAGTGTCGGAGCTAAAAGC	8009 bp	1
NIS1-20-R	ACGAAAGCTGCTCGAATTGT
NIS1-21-F	TCATCATCCTTGGGCTTAGG	7454 bp	1
NIS1-21-R	CGCAGGACTAAGGTCGTCTC
NIS1-22-F	TGTTTGCGCTGAAGACAATC	8183 bp	1
NIS1-22-R	ACTGGCTATGGTGGAAGTGG
NIS1-23-F	TCAACAAGCGACAAATCAGC	3941 bp	1
NIS1-23-R	TCCAGGAAGGAAAATGATCG
NIS1-24-F	TAAGCGTTCACTGCATCCTG	5328 bp	1
NIS1-24-R	CACAGTGCTTCTCGGCAATA
NIS1-25-F	AACGCAACAAATCCCGATAG	10199 bp	1
NIS1-25-R	GCGGTTGGACTCTGAGAAAG
NIS1-26-F	CAAGTTGGCGAATAGGGTGT	7286 bp	1
NIS1-26-R	CAGCGCATCAGTAGCATCAT
NIS1-27-F	CATGTAGCTGCGAAGGTGAA	9097 bp	1
NIS1-27-R	AACGCAACCAACCTATCTGG
NIS1-28-F	TAATGTCGCAAAAACCACCA	7302 bp	1
NIS1-28-R	TTCGCAGAGTTGTCATCCAG
NIS1-29-F	GGGTCTTAAGGGCAAACACA	8114 bp	1
NIS1-29-R	GAAGCTAACCCGCTTGACAG
NIS1-30-F	GCCTTTGCTCGTCTCTATGG	6484 bp	1
NIS1-30-R	GCTAGTTGCTCAACCGGAAG
NIS1-31-F	TCGGGTTCAAGCCTAAGAGA	5378 bp	1
NIS1-31-R	GATAGCTGCTGGAAACAGCC
NIS1-32-F	TTTGACCACAAAACGTTGGA	1552 bp	1
NIS1-32-R	ACCACCACCTCCAACATCAT
NIS1-33-F	GGTTAGCGAGACGAATCGAG	7363 bp	1
NIS1-33-R	GCTGACCTGCAGGAAAAGAC
NIS1-34-F	GATTGCGGCAACATACACAC	5766 bp	1
NIS1-34-R	CACTGTGCCTGGCTCTCATA
NIS1-35-F	CATCATCCATGGCTTCCTCT	2440 bp	1
NIS1-35-R	CTGCCCTCACACACTCTTCA
NIS1-36-F	CACTTCCCCATTGCAAATCT	7013 bp	1
NIS1-36-R	CCGAACCCTCTAGACTGCTG
NIS1-37-F	CGACTCCATTGCAACTCAGA	7779 bp	1
NIS1-37-R	ACACTAGCAGGGGAGCTCAA
NIS1-38-F	TAATGCAATCCCCCATTTGT	6467 bp	1
NIS1-38-R	TTCAAAGCTGCTCATTGGTG
NIS1-39-F	TTGTTCACAGCCTCTGCATC	6046 bp	1
NIS1-39-R	ACGGTGCTGTCCTGGTTATC
NIS1-40-F	CCAAACTTCCGTTTTCGTGT	6560 bp	1
NIS1-40-R	GGATCGGTGGCTGTAGTTGT
NIS1-41-F	TTCACAAACCGTACGGACAA	8610 bp	1
NIS1-41-R	GAAACGTGGAGCGAAAAGAG
NIS1-42-F	TCCATCGGATGATCCAAAAT	8100 bp	1
NIS1-42-R	ACTCGCAATCATTTCCAAGG
NIS1-43-F	TTGTGCTCGTGCCACTTTAG	7250 bp	1
NIS1-43-R	GTGGTTTTTGCGCCATTAGT
NIS1-44-F	ACCACGACTTTGCTTTTGCT	7241 bp	1
NIS1-44-R	CATTTGGCTGCTGAAACTCA
NIS1-45-F	GTCCTTTGTGGCAGAGAAGC	8268 bp	1
NIS1-45-R	CAAACAAGACGCTCGATGAA
NIS1-46-F	ACTTCACGACCGGTATCCTG	8874 bp	3
NIS1-46-R	TGAGAGGTGGATTCCCTTTG
NIS1-47-F	CTCCAAGAACGCAGGAACTC	4881 bp	1
NIS1-47-R	ATTGAGGAACCAGCATCACC
NIS1-48-F	TCAGCAAAAACCTGCACAAG	8911 bp	1
NIS1-48-R	ACCACCATCGAAGTCAGGTC
NIS1-49-F	CCATTACGGGCATTATCCAC	6126 bp	1
NIS1-49-R	TCTGATATGGCGGAGGATTC
NIS1-50-F	CCGTCACTTAGCTCCTCCTG	5135 bp	1
NIS1-50-R	TCCAATTCATTCCCATTGGT
NIS1-51-F	GATTTCGAATTTCCGACGAA	3719 bp	1
NIS1-51-R	ACCAGTGGTCGGATTCACTC
NIS1-52-F	CAGCTTGCCACTGTTTTCAA	5100 bp	1
NIS1-52-R	CTCAGCACCAACAGAGACCA
NIS1-53-F	ATGCGGTGTGGGCTACTTAC	5898 bp	2
NIS1-53-R	CCACTTGTTTCGACCAGGTT
NIS1-54-F	TAGATGATAACCAAGGTTGATT	3303 bp	2
NIS1-54-R	GGAACGTTAAAGGACCTGTCAG
NIS1-55-F	TAAACCCCTTTTGTGGCTTG	7600 bp	1
NIS1-55-R	ATTTTGGGCCTGTACACTCG
NIS1-56-F	TGGCCGATAGAAGATGATCC	7343 bp	1
NIS1-56-R	TGGGAGCTACGAAGGCTTTA
NIS1-57-F	AGGTAGGTCGGCAGGTAGGT	6356 bp	1
NIS1-57-R	GCGCACAAGATCGACAAGTA
NIS1-58-F	AACCTATTCGAACCCGCTTT	9423 bp	1
NIS1-58-R	CTGTCCCTTCCACGTTGTTT
NIS1-59-F	AGGATTGCCAAAGGTTGTTG	6959 bp	1
NIS1-59-R	TTGTTTCGCTTTTCCAGCTT
NIS1-60-F	GAGAAGCAATGCCACAGACA	7856 bp	1
NIS1-60-R	TCTCCTCTCACCCTGCAGTT
NIS1-61-F	AAGTGAGTTCGCCAGATGCT	7827 bp	1
NIS1-61-R	TGGAGATCCATCATTCGTGA
NIS1-62-F	ACAACGACGGAGCTGTCTCT	8631 bp	1
NIS1-62-R	TTGTGCTGCATTGTGTTTCA
NIS1-63-F	TACCGTTGAATCCACGAACA	4038 bp	1
NIS1-63-R	TGTATTCTGCAGCTCCATGC
NIS1-64-F	GACTCTGGCTCAAAGGTTGC	3295 bp	1
NIS1-64-R	GCAGGTTTCTGAAGCTGGAC
NIS1-65-F	CGGCACTATCCAAACCACTT	3869 bp	1
NIS1-65-R	ATGGTGCGTTGTTTGTTTCA
NIS1-66-F	CATACAGAACCGGCATTGTG	8415 bp	1
NIS1-66-R	GGAAAATGTGGTCTGCGTTT
NIS1-67-F	CAACGTCGATCTTTGAAGCA	8103 bp	1
NIS1-67-R	TAACCACCGTAGTCGGAAGG
NIS1-68-F	ATGCTGAGAGTCGCAACCTT	6085 bp	1
NIS1-68-R	TTCACCATCAGTGCAATCGT
NIS1-69-F	GGCTCACCGAGAAGTTCAAG	8349 bp	1
NIS1-69-R	AACGACGGGCTTATTCCTTT
NIS1-70-F	AGGAGCTTCCAGAAACGACA	9363 bp	1
NIS1-70-R	TGTGTCCACAACCGTCAGAT
NIS1-71-F	CATGGAAGACACGTGGTGAC	7933 bp	1
NIS1-71-R	GCTTGCTGGACAGATTGTGA
NIS1-72-F	AATGGCTGTCAGCGAGTCTT	7268 bp	1
NIS1-72-R	CAAACCCACATTCAGACGTG
NIS1-73-F	CTGTCATGCTCTGCCCTGTA	7235 bp	1
NIS1-73-R	AAAAGGCAAGTGACCCACAC
NIS1-74-F	GACTTGCCTCTTTTGCAAGG	8026 bp	1
NIS1-74-R	GGGTGGCATTGTCTCAAACT
NIS1-75-F	TGAAGCTTTGCTTGCTCTCA	4778 bp	1
NIS1-75-R	TCATTGATGCATTCCCAGAA

## Sheet: NIS2
Primers for nis2
primer name	Primer sequences	Fragment size	Reaction mixture
NIS2-1-F	GGATTGAGAGGACGATTGGA	8138 bp	1
NIS2-1-R	TCGTGAGGGGAATAAGATCG
NIS2-2-F	AGAAGCAACCCGAGACAAGA	8479 bp	1
NIS2-2-R	GAAAAACGAGGAGCTTGCAC
NIS2-3-F	GTAAGTAGGTTGGCGGGTGA	8273 bp	1
NIS2-3-R	GCGAACTCACACGAAGATCA
NIS2-4-F	GTGAACTTCCTGGCGAAGAG	8390 bp	1
NIS2-4-R	GCGGGTGTATCTGTTGGTCT
NIS2-5-F	TCCTTCTGTGTCGCAATCAG	8294 bp	1
NIS2-5-R	TCAGCTGTTCGATGTTTTGC
NIS2-6-F	GTTTTAAGCGCGAAATCAGC	8145 bp	1
NIS2-6-R	GTCCACGAGCAGCTACATCA
NIS2-7-F	TTGCGATGCAAAACAGAGAC	8374 bp	1
NIS2-7-R	GCATACATGAGTGGCACACC
NIS2-8-F	TGAAGCATGAGCTTTGGATG	7137 bp	1
NIS2-8-R	CTGGCTTAAGCTCGATGGTC
NIS2-9-F	ACGGGACAAGTGATGACACA	7377 bp	1
NIS2-9-R	GTTGTGGGAAGTCGTGGTCT
NIS2-10-F	GAAAATCCGTGGTGAGTCGT	7900 bp	1
NIS2-10-R	ATCCATCATTGAACGCAACA
NIS2-11-F	ACGTTCCGTGTGAACAAACA	7708 bp	1
NIS2-11-R	ACCTCAGAACTCCGACGAGA
NIS2-12-F	ATTGCCGGACTACCTGATTG	7652 bp	1
NIS2-12-R	CGGTTTTTGACATTGACACG
NIS2-13-F	GTTGCTGCATGACTTCAGGA	7659 bp	1
NIS2-13-R	GAGAGACAGGCGATGAGAGG
NIS2-14-F	TAACGAAGGGGATCGTTTTG	7054 bp	1
NIS2-14-R	TCACCGAGCAAGAAGAGGAT
NIS2-15-F	TGCGATGAGCTTCTTTTCCT	7663 bp	1
NIS2-15-R	AGGGTGTGAAGTGGAACCTG
NIS2-16-F	AGGCTCCCATACACAAAACG	8582 bp	1
NIS2-16-R	CCTTAGCGGCTTGTCTCATC
NIS2-17-F	GCTCGACGACGAGGTTTAAG	8910 bp	3
NIS2-17-R	ATGTCATGCATGCCGTTTTA
NIS2-18-F	TGGAACGTGGGTCCATATTT	4726 bp	1
NIS2-18-R	CAGAACTGCATCAGCATCGT
NIS2-19-F	GCGAGGATTTTGTTTTGGAA	8305 bp	1
NIS2-19-R	GGTCGCCTGAAAGTTCTCTG
NIS2-20-F	AAGTGCTACCGTCCATGTCC	8812 bp	1
NIS2-20-R	GCCAGTCACTCGACCTCTTC
NIS2-21-F	GGTAAAGAGGCTGCTGTTGC	4643 bp	1
NIS2-21-R	CTCATTTTCTCCGGGAATCA
NIS2-22-F	CAGAGCCGTCTGGTTCTTTC	8546 bp	1
NIS2-22-R	CCAACCAATGAATCCAATCC
NIS2-23-F	ATTTCCGTCACCGTCTTCAC	4977 bp	1
NIS2-23-R	GCAACCACCTAGCCTCTCTG
NIS2-24-F	TGCTTGTTGACACCATCCAT	7577 bp	1
NIS2-24-R	GCTGCTTCGTTCAAAGTTCC
NIS2-25-F	AGAACTCGTTTGGCCTCAGA	6919 bp	3
NIS2-25-R	CGTTTTAACGTCGGTTCGAT
NIS2-26-F	CATTCCTCTGCTCCGAGAAC	8140 bp	3
NIS2-26-R	CTGGAGCATCTCTGTGTCCA
NIS2-27-F	TCCCAATTCCCACCATTAAA	6469 bp	1
NIS2-27-R	CACCAACTTGGGCCTTAAAA
NIS2-28-F	GTGAGTGCGATGACGAAGAA	6921 bp	1
NIS2-28-R	TATGCCAGGATTTTGCATGA
NIS2-29-F	ACCGGACGTGAAGAATTTTG	6628 bp	1
NIS2-29-R	CCTCAGTTTCTGCCTTCCTG
NIS2-30-F	GGATCCTTCAGCGGTTGATA	7073 bp	1
NIS2-30-R	AATCCCTTTCTCCTCCTCCA
NIS2-31-F	TTCACTCTGCTTGTCGGATG	6315 bp	1
NIS2-31-R	ACGTTGAGGCTGCTAAGGAA
NIS2-32-F	AGAAGCTGCGGTGATCAAGT	8325 bp	1
NIS2-32-R	GAGAAACGTACGGCACCATT
NIS2-33-F	CCAGTTGGCAAAAAGGTGTT	6610 bp	1
NIS2-33-R	GATGGCACGAGGAAAGAGAG
NIS2-34-F	TTCATCCCCAAAGTGGAAAG	7857 bp	1
NIS2-34-R	CTAGGTCAAGCAGGCCTTTG
NIS2-35-F	CTTTTGGGCAGTCAGAGGAG	8392 bp	1
NIS2-35-R	ATTGCCGAGATCAAATCCAG
NIS2-36-F	TGCATTAGGTGCTGCAAAAG	6180 bp	1
NIS2-36-R	AGCTCTTCTCACCCGAACAA
NIS2-37-F	GCAATACGCAGAAGCAATCA	6736 bp	1
NIS2-37-R	ACGTTATTGGTGGCGAAGAC
NIS2-38-F	GAGTCGGGAGACGCTGTTAG	8443 bp	1
NIS2-38-R	GGTGGCTGAGAGTGGAAGAG
NIS2-39-F	CGAGGTGAAGGAAGAGAACG	7408 bp	1
NIS2-39-R	TTTGCTTCTTTGTGGGCTCT
NIS2-40-F	TATCCAGACGCATTGAACCA	6995 bp	1
NIS2-40-R	GGAGCAGTGGAGCTAGTTGG
NIS2-41-F	GGATAAAGCAACTCCGGTGA	7562 bp	1
NIS2-41-R	TCCCAAGAAAGAGGCAGAGA
NIS2-42-F	CCTCAAAGCCCACAAATGAT	6999 bp	1
NIS2-42-R	TCGACAAGCACAAACAAAGC
NIS2-43-F	TTATGCAACACCCTGATGGA	8176 bp	1
NIS2-43-R	CCGACTACACCACCCAGACT
NIS2-44-F	GCTGAGCCAGAAGTGGAAAC	4807 bp	1
NIS2-44-R	TCGTTTTCCAGATCCGATTC
NIS2-45-F	CAAAGGCCTCGACAAGAAAG	4345 bp	1
NIS2-45-R	CTTTGAAGGTGAGGCTTTGC
NIS2-46-F	CGATAAGATCGCAGCAACAA	3724 bp	1
NIS2-46-R	CCTGACCCGTTAAAACTCCA
NIS2-47-F	ACAATTGCAGCTCCTTTGCT	5116 bp	1
NIS2-47-R	TTTGAAGGTGAGGCTTTGCT
NIS2-48-F	CACCTGAGGCTTTCTTGGAG	7130 bp	1
NIS2-48-R	CGTTTGTGACAATGGTGGAG
NIS2-49-F	GCCCTTCATCAAAATCCAGA	9458 bp	1
NIS2-49-R	CAGATGGTGACGATGTTTGG
NIS2-50-F	ATTTTCCCATTCATCCACCA	6038 bp	1
NIS2-50-R	TTGGGGAATTTAGGGTTTCC
NIS2-51-F	CTCCGACGATTCTAGCGAAC	8865 bp	1
NIS2-51-R	CTCTGGTTTCCTGTCGAAGC
NIS2-52-F	GCCTTCATGAAAATCCCTCA	6958 bp	1
NIS2-52-R	GCAGGACCACCTAAACCAAA
NIS2-53-F	AGGACTCTGCACGGAAAAGA	7692 bp	1
NIS2-53-R	AGATTGGCAACACACAACCA
NIS2-54-F	TGCATACTTAAGCGCACCAG	7798 bp	1
NIS2-54-R	TGGTCTCTCGGAGTCGTCTT
NIS2-55-F	AAGGTCCGGAGACCAAAACT	7135 bp	1
NIS2-55-R	CTTGGACGGTTATGGTTGCT
NIS2-56-F	TTTTTCTGATGCCTCGCTTT	6003 bp	1
NIS2-56-R	TGACGAGTTTGACGATCGAG
NIS2-57-F	ATTTATGGTCCCATGCCAAA	6156 bp	1
NIS2-57-R	GAAAGGCTGAATCCCAATCA
NIS2-58-F	GGCTAGCTTTGTCGAGATGG	5626 bp	1
NIS2-58-R	CGAACTCGTAAGCAATGCAA
NIS2-59-F	GCACCACGCAGTCTCTGATA	3836 bp	1
NIS2-59-R	GCAAAATGCAAAGTCAGCAA
NIS2-60-F	AGGACGGGAAAACTGTGATG	7137 bp	1
NIS2-60-R	ATGTGTGTGGTCCGCTGATA
NIS2-61-F	CAGTGAGAGAGCGTGCGTAG	5702 bp	1
NIS2-61-R	GGTTTGCGTTGTTGTTCCTT
NIS2-62-F	CGCAAAAGGGTTAGCAGAAG	3184 bp	1
NIS2-62-R	CTACACTGAGGCGGAAGGAG
NIS2-63-F	CATTACTGGTCCCTGCGTTT	6005 bp	1
NIS2-63-R	ACAGTCGTAGTGGGCCAATC
NIS2-64-F	GGTTGGCGTTGAATGAACTT	6328 bp	1
NIS2-64-R	TCGCTTTCTTGTTGCCTTTT
NIS2-65-F	CCCCTGCAAGTCTCTACTGC	7496 bp	1
NIS2-65-R	TTTCCTTCTACGGTGCTGCT
NIS2-66-F	CCTTCAGCAAGGAACTCAGG	8735 bp	1
NIS2-66-R	AGGAGGTCTTGGTGTTGGTG
NIS2-67-F	CAAACATCCAACTGCACCAC	6804 bp	1
NIS2-67-R	AGTGTCTCTTCCGCCTTTCA
NIS2-68-F	CGTGGGTGCTTAATTGAGGT	7863 bp	1
NIS2-68-R	CAGGTGACACCAACATTTGC
NIS2-69-F	CTTGCGAACAATCGAAGTCA	6636 bp	1
NIS2-69-R	CTGCTTCCAAAAAGCCAAAG
NIS2-70-F	TCACCAGGGACTTCAGCTCT	8176 bp	1
NIS2-70-R	GTTAAGTGCACGGGAACGAT
NIS2-71-F	TCGAAACTGCAGGGAGAGAT	7222 bp	1
NIS2-71-R	AGCACACCTACCGATCAACC
NIS2-72-F	GTTTGCCCGTCAGAGCTTAG	6402 bp	1
NIS2-72-R	AGCGCTCGCATAGATGATTT
NIS2-73-F	ATGTGGGTGGGTCTCTCAAG	7473 bp	1
NIS2-73-R	TCAAACGCAATGAAGCTTTG
NIS2-74-F	CACAACAACAACGGATGGAG	9150 bp	3
NIS2-74-R	CGATGGAAATTGAGGAGGAA
NIS2-75-F	TCTGTGCATTTGCAGGCTAC	8245 bp	1
NIS2-75-R	GGCATCGTAGTCAGGGATGT
NIS2-76-F	ATTTCCTCGTAGCAGGCTCA	7471 bp	1
NIS2-76-R	CCCGTTGAAGTAACGCAAAT
NIS2-77-F	GGTATGTTTCGTCGGTGCTT	6311 bp	1
NIS2-77-R	TCCTAGTGCCGCTCTTTTGT
NIS2-78-F	GGTATGTTTCGTCGGTGCTT	1568 bp	1
NIS2-78-R	CCCGTTGAAGTAACGCAAAT
NIS2-79-F	CGACCCAACATTAGCCTTGT	7507 bp	1
NIS2-79-R	GCCTCCTTCAGTTGCAGAAC
NIS2-80-F	CTGGACATCCTGAGTGAGCA	6807 bp	1
NIS2-80-R	CGTCGGAAACCACTTCATTT
NIS2-81-F	CAAAGCTGACTTTGCCATGA	7388 bp	1
NIS2-81-R	ACGAGTGTAGCCGAAGAGGA
NIS2-82-F	TTGCAGCCAAGCATAAACAG	8164 bp	1
NIS2-82-R	CCATTGTGAACCGGAGTTCT
NIS2-83-F	TCAAGGAACGGACCAGAATC	8010 bp	1
NIS2-83-R	CTACGCCAACCCACAAGAAT
NIS2-83-R	TGAAGTTAATGACCCTCGTTTT	3860 bp	1
NIS2-83-R	TCTTTGGTGTGGTTGTTCCA
NIS2-84-F	CAAAGTCGGTCTCGAGGAAG	5116 bp	1
NIS2-84-R	GGCAACCTGCTAATGTGGTT
NIS2-85-F	TTTACTCGGCACCTCAGCTT	6675 bp	1
NIS2-85-R	AGATAGCCTACGCCTGCAAA
NIS2-86-F	AAAATTGGGGGTCCTTATGC	8607 bp	1
NIS2-86-R	GCAACTGAGGTGGAAATGGT
NIS2-87-F	GCCCGACTCTTTATTGTCCA	7273 bp	1
NIS2-87-R	TCCAATAAGGCATCGACACA
NIS2-87-F	CCCACGCTCTCTTTAAGCAC	7667 bp	1
NIS2-87-R	AGAAACCTCCACGTTGGTTG
NIS2-88-F	CCTGGAGTTGGTCCTGTTGT	6213 bp	1
NIS2-88-R	CGGGTTTTACTGATGCACCT
NIS2-89-F	AACGTGGTCTTCTGGGAATG	8321 bp	1
NIS2-89-R	CATGGAAACTGGTGTTGTGC
NIS2-90-F	CAAACCCATTTGCACAACAG	7539 bp	1
NIS2-90-R	CAAAGACTCGTTGGCTCCTC
NIS2-91-F	AGCTGGAGGGTAAGGTGGTT	7527 bp	1
NIS2-91-R	TGACGCTGATTTCACAAAGC
NIS2-92-F	TTCCCATCATCAAACCCATT	6462 bp	2
NIS2-92-R	TGCCGATCCAATCTTACCTC
NIS2-93-F	AAAGCAGGTCCATCACAACC	7981 bp	1
NIS2-93-R	CCTCTTTTGGCAACAGCTTC
NIS2-94-F	GGTTTTGGGAGGAAATGGTT	4437 bp	1
NIS2-94-R	CCAGCTTTGTCTTCCTTTGC
NIS2-95-F	TCTCATGGATGCAAATGGAA	4115 bp	1
NIS2-95-R	TCTATTGGGGAGTGGACAGC
NIS2-96-F	CCCTGGAAACTGCTCTCAAG	8436 bp	1
NIS2-96-R	GCTGCTCCACTCACATTTCA
NIS2-97-F	ATGTTACGAAGCACCCCTTG	6477 bp	1
NIS2-97-R	ATGACCATTGACCACAACGA
NIS2-98-F	CAAACGCATATGCAACAACC	7046 bp	1
NIS2-98-R	GGTCTCTGTGTTGGCCATTT
NIS2-99-F	ACAAACCACGGTCCGTTTAG	8912 bp	1
NIS2-99-R	TCTGACTTGGTGTGCCTCTG
NIS2-100-F	AGGAACACAGGTCGTTCACC	8996 bp	3
NIS2-100-R	TCGAAGAACAATTCCGGTTC
NIS2-101-F	CGGAGTTGTGATGTTTGTGG	8225 bp	1
NIS2-101-R	GCCAACGTCTGAAAAAGAGC
NIS2-102-F	AAAGATGTGGAGCCAACCAC	6997 bp	1
NIS2-102-R	GACCACGGTAGACTCGGGTA
NIS2-103-F	GTACGACGTCGGTGGATCTT	8827 bp	1
NIS2-103-R	TGCAGAAAATGCAGGTCTTG
NIS2-104-F	GGCCGATGCTTAAATGTTGT	6150 bp	1
NIS2-104-R	GACTTCTTGACCAGCCTTGC
NIS2-105-F	CCCATGGCTTCTCATCACTT	6083 bp	1
NIS2-105-R	TGCTTTCGCCTAACGAAGAT
NIS2-106-F	GTTCGCCTCCATTGTTGTTT	6594 bp	1
NIS2-106-R	TAATGAGAGCGCCACACAAG
NIS2-107-F	AGTTTTGACGGTCACGGTTC	6200 bp	1
NIS2-107-R	GGTTTGCCGCTGTAACAAAT
NIS2-108-F	AGGAGATTGGCATTGTCTGG	6195 bp	1
NIS2-108-R	ACCGTAATTGCAAGGAAACG
NIS2-109-F	TAAAATGTGGCGCAATGGTA	4509 bp	1
NIS2-109-R	GACGGCTTTTGCTCTGATTC
NIS2-110-F	CTCTGGCCAAGGTTCTTCTG	4779 bp	1
NIS2-110-R	GTGTGGTTGTAACGGCCTCT
NIS2-111-F	CCACCTCTCACCAAGGTGTT	7265 bp	1
NIS2-111-R	TGCGGTCCAGCTAATCTCTT
NIS2-112-F	ACCCCAACTTTTGTGCTGTC	6489 bp	1
NIS2-112-R	ATTTCGCCGTTAAACGTCAC
NIS2-113-F	GCCCATTTTCCACACTCTGT	7940 bp	1
NIS2-113-R	CTCAATCATGTGGGGAGCTT
NIS2-114-F	TGATTGAGGGGGTTGAGAAG	6148 bp	1
NIS2-114-R	TTCCGGGTATCCACCATTTA
NIS2-115-F	CCTCAGAATGCGACACAAGA	5262 bp	1
NIS2-115-R	TCACGGTCGATCACCAAATA
NIS2-116-F	GCTGAAGTACCGGCTGAGTC	4306 bp	1
NIS2-116-R	ATTTTGCATGGTGGGGTAAA
NIS2-117-F	CTCCTTGTAACGCACAGCAA	8215 bp	1
NIS2-117-R	ATCCCTCCCAACAAAAATCC
NIS2-118-F	CAAAGACCACCACCGAGTTT	8821 bp	1
NIS2-118-R	TGACCAGGATCCTCCATCTC
NIS2-119-F	TGATGGCGACACTTCTCAAG	6228 bp	1
NIS2-119-R	TCACTAGACGGTCCCCAAAC
NIS2-120-F	GTTTTGCCAATTTTGCAGGT	6633 bp	1
NIS2-120-R	GGCCATTGTTTTGTTTTGCT
NIS2-121-F	AGGAAAGCTTTGCACCTTGA	5969 bp	1
NIS2-121-R	GATCTCGATCCCGATTACGA
NIS2-122-F	GCTCCAAATATGCCAGGAAA	8038 bp	1
NIS2-122-R	CATGACTCGTGAGGAAGCAA
NIS2-123-F	TGTAGCCACTTGGAGCCTCT	7726 bp	1
NIS2-123-R	TTCTTCTTTGCAAGCCAGGT
NIS2-124-F	CATGCCATGTTCCACAGTTC	6231 bp	1
NIS2-124-R	CTGGAAGTTGGTGGTCTGGT
NIS2-125-F	ACCTGGCTTGCAAAGAAGAA	7026 bp	1
NIS2-125-R	GAGGAGTTGCTGACGTGGCTGA
NIS2-126-F	ACCAGACCACCAACTTCCAG	5795 bp	1
NIS2-126-R	CACCGCCTTTTAGTGGTGTT
NIS2-127-F	GGACATGGGAACAGCAAACT	1542 bp	1
NIS2-127-R	CATAGCGCAAAACGCAGTTA
NIS2-128-F	TAACTGCGTTTTGCGCTATG	6886 bp	1
NIS2-128-R	TGACCATAACACGTGCGAAT
NIS2-129-F	CAACCTCGTCGTACCCATCT	8673 bp	1
NIS2-129-R	TGGGGGTATGATCGTCATTT
NIS2-130-F	GCCAAACGAGGATTGAAAAA	6276 bp	1
NIS2-130-R	CCTTGAGTGACAAGGGTGGT
NIS2-131-F	TCCTTCGATGGGATTAGTGC	6389 bp	1
NIS2-131-R	ACATCGTTGACTCCCTCCAC
NIS2-132-F	GTACGTGAGCAGGGAAGAGC	4129 bp	1
NIS2-132-R	TATAGCCGGGATAGCAAACG
NIS2-133-F	ACCAAATTCTGGCTGATTGC	4965 bp	1
NIS2-133-R	GCACCATGAAGCTGACTGAA
NIS2-134-F	GGTTTTCAATTCCCCAACCT	2160 bp	1
NIS2-134-R	GCTCATTGCAGCATAGGACA
NIS2-135-F	ATTTCAAACCCGCACACTTC	5594 bp	1
NIS2-135-R	TGACAGCGGTAGAGATCACG
NIS2-136-F	GGGAATGAACCTTGACGAGA	6035 bp	1
NIS2-136-R	AGAGGCCGACAAGAACTGAA
NIS2-137-F	TGAAGGACCCACGTTAAAGG	7741 bp	1
NIS2-137-R	TTATTCGCTGCGTGAGTTTG
NIS2-138-F	TATGCTGCAATCCCATGTGT	6159 bp	1
NIS2-138-R	CATCAGGCGCTACACAGAAA

## Sheet: NCR1
Primers for ncr1
primer name	Primer sequences	Fragment size	Reaction mixture
NCR1-1-F	TTTCAGATGTCCCACGATCA	5515 bp	1
NCR1-1-R	CTTCCGCATTGGTCTTGAGT
NCR1-2-F	GGCCGTAAATCCATCGAC	5407 bp	1
NCR1-2-R	GTCACTCGTTGCCTCTCCTC
NCR1-3-F	GTATACCGCGGGACGATTTA	2947 bp	1
NCR1-3-R	CGCTCAAGTTGTGGCTAACA
NCR1-4-F	GAGGAGAGGCAACGAGTGAC	3485 bp	1
NCR1-4-R	GTGATGTCGTTGGCCTACCT
NCR1-5-F	ACAACCAGAAGCTCCTCGAA	5149 bp	1
NCR1-5-R	CATCACCGGTGGCTTTAACT
NCR1-6-F	AGGTAGGCCAACGACATCAC	6586 bp	3
NCR1-6-R	CCGGTGCTGGAAACATAACT
NCR1-7-F	GTTCCGCTACATGGGTCACT	8977 bp	3
NCR1-7-R	CATCGCCTATTACAGCAGCA
NCR1-8-F	CTACCGGAATTTGCCACAGT	6263 bp	3
NCR1-8-R	CCTTCTCCAGCACCTCGTAG
NCR1-9-F	CAATGCGCATCTGAGTGAGT	6674 bp	3
NCR1-9-R	GGGATCGTCTAGCTGCTTTG
NCR1-10-F	ACCGCAGACCAACCTAAATG	7043 bp	3
NCR1-10-R	ATGCGGGAATTCAGTTATGC
NCR1-11-F	TGTGCCGGTCATCAGATAAA	7150 bp	3
NCR1-11-R	GAGAAGGTCCCGAACATTGA
NCR1-12-F	GATGTCGTGGGGGTTGATAC	4366 bp	1
NCR1-12-R	GTCAGCAGCCATGTCGTCTA
NCR1-13-F	GAGAATGCAGTGCGTTTTGA	6802 bp	1
NCR1-13-R	TTGAAACAAACCCGAAAAGG
NCR1-14-F	ACCCGGAATCTGAACCTTCT	2628 bp	1
NCR1-14-R	TGGGTGACCCCTACTGCTAC
NCR1-15-F	AACTTGAGCGCAATGCTTTT	5578 bp	1
NCR1-15-R	TTCAAGGCCTACGGATTTTG
NCR1-16-F	GCAATGGATTTGGCATCTCT	7576 bp	1
NCR1-16-R	GTCTGCACGAGAATGTCGAA
NCR1-17-F	CAAAATTCAGGCCACCAGTT	3006 bp	1
NCR1-17-R	CGCTCTTCCAACCTATCGAG
NCR1-18-F	GCCCAAGGTTTGTGTAAGGA	5210 bp	1
NCR1-18-R	TTTCCACAAAAACCACGACA
NCR1-19-F	GAGCACCGGATCTGGATAAA	4959 bp	1
NCR1-19-R	CTTGAGCAACGACAGGTTGA
NCR1-20-F	TCGGCTGCTACTTTTCAGGT	5446 bp	1
NCR1-20-R	GCTGCAAAGTGTTCGACAAA
NCR1-21-F	GCAACTAGGGATGGCATGAT	6484 bp	1
NCR1-21-R	CCGAGAAGGACTTTGAGTGC
NCR1-22-F	GGTCCCACTGTTTGTTTGCT	6883 bp	1
NCR1-22-R	GCGGCTTTTCAGAAGACATC
NCR1-23-F	ATAATGCTCTGGCGAAATGG	7042 bp	1
NCR1-23-R	CCGTCACGTAGCAGATCTCA
NCR1-24-F	GCGGCTTTCATTAGCAACTC	7391 bp	1
NCR1-24-R	AAACACACCGACCAAAGGAG
NCR1-25-F	CACACACAAGCCCAAATGTC	6193 bp	1
NCR1-25-R	CGGCGACTTCTTTCACTTTC
NCR1-26-F	CAAAACAAATGTGGCAGTGG	7994 bp	1
NCR1-26-R	AGAAAGTTGCTTCGGAACGA
NCR1-27-F	AAGCAACAAGACCACCAACC	3134 bp	1
NCR1-27-R	TTCAGTTGTCGCATTTCTGC
NCR1-28-F	AACAAGAAGCCAGCAAAGGA	7480 bp	1
NCR1-28-R	CTTCAGCCAGAAAGGAAACG
NCR1-29-F	GACGCTCTTGCTTGTCTTCC	4769 bp	1
NCR1-29-R	CCAATAGACTCAGGAATCTGTCCTT
NCR1-30-F	TCCAGTGCGACATTATCGAG	8000 bp	1
NCR1-30-R	TGATTTGTGTCCCTTGTGGA
NCR1-31-F	CAGTAGCCTCTTCGGATTGC	8841 bp	1
NCR1-31-R	GAGCGGACTGTTTCAAGAGG
NCR1-32-F	TAACCGAGTTGCACCTTTCC	6633 bp	1
NCR1-32-R	GAAGGAATCGACCCATCAGA
NCR1-33-F	TCCTCTTCGACCCATCAATC	8189 bp	1
NCR1-33-R	ATGTTGATGGCGGATATGGT
NCR1-34-F	CTCACTGCAATCCGCAACTA	7376 bp	1
NCR1-34-R	TGGGGATTATGGATCGTTGT
NCR1-35-F	TGCCAAAACAGTACCCACAA	7686 bp	1
NCR1-35-R	TACAACAACCTCACCGGACA
NCR1-36-F	CGAGTTTGATCCTTGGTGGT	6196 bp	1
NCR1-36-R	GGTTCGTGTTCTCGGAATGT
NCR1-37-F	TAGCCTCCAACTCCTCCTCA	3166 bp	1
NCR1-37-R	AAGCCACAAACTCCCAACAC
NCR1-38-F	TGCGATTCCAATAACAACGA	3594 bp	1
NCR1-38-R	CCCCATGACCAAAAATCAAC
NCR1-39-F	AAGCTTGTGTGTGTGCCTTG	2877 bp	1
NCR1-39-R	CGGCGTCGGTAGATTCTATG
NCR1-40-F	AAAACGTTTGGTTCCGTGAG	8207 bp	3
NCR1-40-R	GGTGGTGGTGTTGCTCTTTT
NCR1-41-F	TGAATCAATTCCCTCCAAGC	6450 bp	1
NCR1-41-R	TGGTCGAGTTCTGCAGATTG
NCR1-42-F	ATGGAAAGTCGGTGAAAACG	8987 bp	1
NCR1-42-R	AAGGGTTTCCGTGTCTTGTG
NCR1-43-F	AGGAAATCCCACAAGACACG	7113 bp	3
NCR1-43-R	CATCCTTTTGCTGTTGCTGA
NCR1-44-F	AGCAGCAACTACCCGAAAGA	8269 bp	3
NCR1-44-R	TCCGGATCCAAGAATTGAAG
NCR1-45-F	AATGACGACAGTCGGGAAAC	8079 bp	1
NCR1-45-R	TCGCTAGCTCTCTCGGTCTC
NCR1-46-F	CTTTGGTGCCTTTGTGGTTT	6776 bp	3
NCR1-46-R	GCTCTTACAGCTCGGACCAC
NCR1-47-F	GACCGAGAGAGCTAGCGAGA	4535 bp	1
NCR1-47-R	CGCACTAATCCGGGTACTGT
NCR1-48-F	GGCCATCCAACAACTTGACT	3855 bp	1
NCR1-48-R	GACCATTGAACAACGTGTCG
NCR1-49-F	GGACAAAAGGCACGAACATT	4000 bp	1
NCR1-49-R	ACCCAACTTGGAACGACAAG
NCR1-50-F	GCATGGTCCATACCCATTTC	8776 bp	1
NCR1-50-R	AGACAGCTGCAGAGGATGGT
NCR1-51-F	AAATGCGGTTTAGCACCATC	8588 bp	3
NCR1-51-R	TTGCCTGGTATGAACCAACA
NCR1-52-F	CCGCACTTCAATTTGTCCTT	7037 bp	3
NCR1-52-R	CCATTATGGTCTCGCCTTGT
NCR1-53-F	GTCGATGCCTTGACCTGATT	6412 bp	3
NCR1-53-R	TCAAGAAAGAGGCTCGGTGT
NCR1-54-F	AAGCCTGCCATAACCAACAC	7514 bp	1
NCR1-54-R	TTCGCTGCAAGCATAAAATG
NCR1-55-F	GCCTTCGGACTAAAGCTGTG	3758 bp	1
NCR1-55-R	ATGAAGAGGGGAAAGGAGGA
NCR1-56-F	GGGATCTCTTCGATGAACCA	3527 bp	1
NCR1-56-R	ATCCACACGACCCTCATAGC
NCR1-57-F	AGCTATTTATCGGCGGGATT	3166 bp	1
NCR1-57-R	AATCCGGCTCCAGGACTAAT
NCR1-58-F	CTGGAATAGCCAGTGGTGGT	6050 bp
NCR1-58-R	AACCGAGATCCACCGTAGTG
NCR1-59-F	GGCAGAGACAGTGGAAGGAG	6844 bp	1
NCR1-59-R	TCCACTAGCGCCTGACTTTT
NCR1-60-F	TGATTCGGCCTCTGAGAAGT	7240 bp	1
NCR1-60-R	GTGGTCGTGTCTCCTTCCAT
NCR1-61-F	TCGGTCGGAAATCCTATCTG	7854 bp	1
NCR1-61-R	ATGGCAGCAAATGGTTTAGG
NCR1-62-F	GGTCTACCGGTTCGGGTTAT	6740 bp	1
NCR1-62-R	ACGCGGAGGTAATGATGTTC
NCR1-63-F	CGCCTTTAGCAGATGGACTC	6953 bp	3
NCR1-63-R	GTTTAGGCGCGTGGTGTTAT
NCR1-64-F	GAAGTGGTCGTCGCTTTCTC	7212 bp	1
NCR1-64-R	ATTTCTGGTCTCACGGGTTG
NCR1-65-F	ACAGTCCATTTGCGAGTTCC	6531 bp	1
NCR1-65-R	CGGGTCATATCGAAAGGAGA
NCR1-66-F	CCTTACCTTGTCGGTTCCAA	6982 bp	1
NCR1-66-R	GAGTGGCGGAGAACAGAGTC
NCR1-67-F	TCGAAAATTCCCAATTCGAG	7405 bp	1
NCR1-67-R	GCATCTTGTGGTTGTGGATG
NCR1-68-F	GCCTGCCTTCTTGCATCTAC	7002 bp	1
NCR1-68-R	CTTCTTGCCGCTCATACCTC
NCR1-69-F	TACTGCTTCTCTCCCCGAAA	9333 bp	1
NCR1-69-R	CGCGACGAATAGAGACAACA
NCR1-70-F	AGGGAACAAGAAGTCGCTGA	8070 bp	1
NCR1-70-R	ACTGCCACCGAGGACATTAC
NCR1-71-F	CCTCACGTGCTGCAATTAGA	9500 bp	1
NCR1-71-R	AAAACAAAATACGCCGTTGC
NCR1-72-F	TTATGGCGGCAAATTTCTTC	7556 bp	1
NCR1-72-R	ATCCAACTGCAACCCACTTC
NCR1-73-F	AGTACACGGCCACACAATCA	8463 bp	1
NCR1-73-R	ATTCCAGTGCCAACTTGTCC
NCR1-74-F	GATCGCGATTCTTTGTGGAT	2741 bp	1
NCR1-74-R	TCTTTTGAGACACGCAATCG
NCR1-75-F	AGCCAAAGAACCAGCAAAGA	3322 bp	1
NCR1-75-R	CACCGTACCATTCGTCCTCT
NCR1-76-F	CAATCCTCGGCAATGAAGAT	3590 bp	1
NCR1-76-R	AGTCATTAGGCCAAGCGAGA
NCR1-77-F	GAAGGAACCAGAGCAAGACG	3337 bp	1
NCR1-77-R	GCGAGGTATGAGTGCTAGGC
NCR1-78-F	CTCGTTCCGAAACAATGGAT	1531 bp	1
NCR1-78-R	GATGAGGCAGATCGGATGAT
NCR1-79-F	CAAGTGGCAGCAAAGCATAA	5659 bp	1
NCR1-79-R	TCGTTTCAGGCTCTGGTTCT
NCR1-80-F	CCGGAGTCTCTTGACAAAGC	5117 bp	1
NCR1-80-R	GCCATTCCCCCAAATTTACT
NCR1-81-F	GGATTCTGCAAAGCTTGAGG	7641 bp	1
NCR1-81-R	GCAAAGCATACGCAACAAGA
NCR1-82-F	GGAAGGGCGTAGAAGAATCC	5576 bp	1
NCR1-82-R	TCTCCAGACACCAAGTGCAG
NCR1-83-F	CAGTTGGACGACTTGCTTGA	4018 bp	1
NCR1-83-R	ATTCAGCTGTGATGCATTCG
NCR1-84-F	CCGGCTCTGAACTAATCTCG	7523 bp	1
NCR1-84-R	GATCGCTACCGCTTTTGAAG
NCR1-85-F	AGAGTGGCTCTCGCATTGTT	8932 bp	1
NCR1-85-R	CTTCGACAAGCCTTCTCACC
NCR1-86-F	GTAAAACCCGAAGCCCTCTC	7375 bp	1
NCR1-86-R	CTGAGCAAACCAATCAGCAA
NCR1-87-F	TCAAACCGTGAAAATCGTGA	7001 bp	1
NCR1-87-R	CCCTATCGAAACCAACGAGA
NCR1-88-F	TACAAGCCGTACCCGTTTTC	7838 bp	1
NCR1-88-R	GGCGATGATGAATAGGTCGT
NCR1-89-F	AGCAAAAGGCGAAACTTTGA	5295 bp	1
NCR1-89-R	CGCCAACATTTCTTTGGTTT
NCR1-90-F	TGCGCGTATTCTTCACACTC	4644 bp	1
NCR1-90-R	ACTAAACTCGGTGGGACACG
NCR1-91-F	CGTGTCCCACCGAGTTTAGT	3436 bp	1
NCR1-91-R	TAAGCGAGATGTTGCGAATG
NCR1-92-F	TGCCCATTGATTTTGAGACA	6414 bp	1
NCR1-92-R	CTCTCTCCCTCAAACGCAAC
NCR1-93-F	CCCCGGGATTAAAGTGAAAT	6453 bp	1
NCR1-93-R	CTCCCCCACCTCCAAATAAT
NCR1-94-F	TGGGGCACAATGTGAAGTTA	3678 bp	1
NCR1-94-R	GGAGAATCTGGCAGCATAGC
NCR1-95-F	TGGTTAATTACGTAATTGTTTA	2343 bp	1
NCR1-95-R	CTAAGCGAGAATCATACCACTAG
NCR1-96-F	GCTGCACCAAAAAGAAGAGG	5018 bp	1
NCR1-96-R	TCCGTTTCCTGGAGCTAGAA
NCR1-97-F	CGAGCTGCGACAATAACAAA	5970 bp	1
NCR1-97-R	GATTGGATGGGAGAAAAGCA
NCR1-98-F	AATCACCATCGTCTCCTTCG	4044 bp	1
NCR1-98-R	CGAGCTGCTGAATCCACATA
NCR1-99-F	TCAGTCATCTTCGCCCTTCT	4832 bp	1
NCR1-99-R	CACATGGTCGTTGTTCTTGG
NCR1-100-F	GACCCACCATTCCATTCAAC	4323 bp	1
NCR1-100-R	AGAAGGGCGAAGATGACTGA
NCR1-101-F	ACACCCATCTGCATTTTCGT	7533 bp	1
NCR1-101-R	CACATGGTCGTTGTTCTTGG
NCR1-102-F	AACAACTAGCAACCCCATCG	7652 bp	1
NCR1-102-R	GGTCCATTGCATGTCTCCTT
NCR1-103-F	CCCGTAGACATGAACACACG	4405 bp	1
NCR1-103-R	AGCGTGATGCTGTGCATAAG
NCR1-104-F	AAATTTGGCTGTCCAACCTG	5931 bp	1
NCR1-104-R	AGTAAGGCCCACCTGCCTAT
NCR1-105-F	AGCGAAGCCCATTTTATGTG	7307 bp	1
NCR1-105-R	CGTGCTTTGTGGGAATTTTT
NCR1-106-F	AAAATGCATCCGGTAACGAG	8166 bp	1
NCR1-106-R	TTTGTTGCAAAGTGCAAAGC
NCR1-107-F	CACTGGGAGGACCAAACTGT	7438 bp	1
NCR1-107-R	AAGGAAGGAAGGATGGGAGA
NCR1-108-F	TCTCCCATCCTTCCTTCCTT	5302 bp	1
NCR1-108-R	CTGGCCTGAACGGTGTTTAT
NCR1-109-F	CGAAGACCTAGTTTGAGCGG	4008 bp	1
NCR1-109-R	GCAACAACATCTTCCCGTTT
NCR1-110-F	GCTGCCATAGCTAACCTTGC	8514 bp	1
NCR1-110-R	GCTCTCACACAGGCATTTGA
NCR1-111-F	AGCGCAAATGCCACTAGACT	7581 bp	1
NCR1-111-R	ATCGGTGATCTCTTCCATGC
NCR1-112-F	ATTTCGATCCCTTCATGCTG	2753 bp	1
NCR1-112-R	AGCTGCTTTGGCATGTTTCT
NCR1-113-F	CCATTGCCCCTCATGTCAGAA	5775 bp	1
NCR1-113-R	GCTTATTCTCCGTCGCACTC
